# Supplementary material for: Controllable Nitric Oxide Storage and Release in Cu-BTC: Crystallographic Insights and Bioactivity
Source: Int J Mol Sci. 2022 Aug 13;23(16):9098. doi: 10.3390/ijms23169098 (PMC9409197; doi:10.3390/ijms23169098)
Supplement: Supplementary file 1 [file ijms-23-09098-s001.zip]

Archive with 1 entries (1 files):
- ijms-1834942-supplementary.pdf
